# Supplementary material for: Declared funding and authorship by alcohol industry actors in the scientific literature: a bibliometric study
Source: Eur J Public Health. 2020 Sep 17;30(6):1193–200. doi: 10.1093/eurpub/ckaa172 (PMC7733050; doi:10.1093/eurpub/ckaa172)
Supplement: ckaa172_supplementary_data [file ckaa172_supplementary_data.zip]

Archive with 5 entries (5 files):
- ejph-2020-02-om-0159-File004.docx
- ejph-2020-02-om-0159-File005.docx
- ejph-2020-02-om-0159-File006.docx
- ejph-2020-02-om-0159-File007.docx
- ejph-2020-02-om-0159-File008.docx
